# Supplementary material for: Understanding biochemistry: basic aspects of statistics for life sciences
Source: Essays Biochem. 2023 Oct 25;67(7):1015–35. doi: 10.1042/EBC20220211 (PMC10600320; doi:10.1042/EBC20220211)
Supplement: Supplementary Material [file EBC-2022-0211C_supp.zip]

Archive with 2 entries (2 files):
- PTC.csv
- Understanding Biochemistry Basic aspects of Statistics for Life Sciences.R
