# Supplementary material for: Understanding biochemistry: basic aspects of statistics for life sciences
Source: Essays Biochem. 2023 Oct 25;67(7):1015–35. doi: 10.1042/EBC20220211 (PMC10600320; doi:10.1042/EBC20220211)
Supplement: Supplementary Material [file EBC-2022-0211C_supp.zip › PTC.csv]

Genotype	Coffee
TT	6
TT	8
TT	1
TT	5
TT	10
TT	20
TT	0
TT	3
TT	9
TT	7
TT	4
TT	7
TT	3
TT	11
TT	9
TT	8
TT	5
TT	7
TT	8
TT	5
TT	10
TT	8
TT	13
TT	11
TT	6
TT	0
TT	6
TT	6
TT	11
TT	4
Tt	14
Tt	8
Tt	9
Tt	11
Tt	19
Tt	10
Tt	14
Tt	10
Tt	5
Tt	9
Tt	10
Tt	9
Tt	12
Tt	11
Tt	12
Tt	4
Tt	16
Tt	0
Tt	15
Tt	11
Tt	14
Tt	9
Tt	6
Tt	14
Tt	8
Tt	13
Tt	10
Tt	7
Tt	20
Tt	0
tt	16
tt	7
tt	0
tt	12
tt	19
tt	3
tt	14
tt	4
tt	10
tt	9
tt	3
tt	8
tt	10
tt	7
tt	21
tt	19
tt	14
tt	8
tt	11
tt	6
tt	14
tt	15
tt	14
tt	9
tt	7
tt	8
tt	9
tt	4
tt	10
tt	0
