# Supplementary material for: Understanding biochemistry: basic aspects of statistics for life sciences
Source: Essays Biochem. 2023 Oct 25;67(7):1015–35. doi: 10.1042/EBC20220211 (PMC10600320; doi:10.1042/EBC20220211)
Supplement: Supplementary Material [file EBC-2022-0211C_supp.zip › Understanding Biochemistry Basic aspects of Statistics for Life Sciences.R]

#### Understanding Biochemistry: Basic aspects of Statistics for Life Sciences - RScript ####
# Essays in Biochemistry (2023) 00 1–20 https://doi.org/10.1042/EBC20220211
# Author: Donald Reid

# This R script can be used to follow along with the analysis performed in the paper
# It is not intended to be a guide in itself as the explanation is contained in the paper
# You will also need to download the dataset "PTC.csv"
# Both files can be found as supplementary material linked at the end of the article

#### Importing Dataset ####

# Import the PTC dataset containing taster Genotype and weekly coffee consumption (cups)
# You can either use the import dataset button or modify the following command:
# PTC <- read.csv("C:/Your_file_path/Your_file_name.csv", header = TRUE)
# Alternatively you can set the working directory to the folder containing your dataset
PTC <- read.csv("PTC.csv", header = TRUE)


#### Checking variable types ####
# We can check the strucutre of our data with the "str" command
str(PTC)
# We may need to change genotype to a factor
PTC$Genotype<-as.factor(PTC$Genotype)
# We can re-run the structure command to check this has changed
str(PTC)


#### Descriptive Statistics and Plots ####
# We can obtain summary statistics with the following command
summary(PTC)
# We can visualise the relationship between genotpe and coffee consumption in a boxplot
boxplot(PTC$Coffee~PTC$Genotype, xlab= "TAS2R38 genotype", 
        ylab = "Weekly coffee consumption (cups)")
# Alternatively we can visualise again using a popular package, ggplot2
# Install ggplot2 package
install.packages("ggplot2")
# Load ggplot2 package
library(ggplot2)
# Create a boxplot with ggplot2
ggplot(PTC, aes(x = Genotype, y = Coffee, fill=Genotype)) + geom_boxplot() + labs(x = "TAS2R38 genotype", y = "Weekly coffee consumption (cups)")


#### Inference Statistics ####
# Fit a General Linear Model to see if variation in coffee consumption is explained by genotype
model1<-lm(Coffee~Genotype, data = PTC)
# Obtain the ANOVA table from the model
anova(model1)
# Obtaian summary output from the model
summary(model1)


#### Model assumptions/diagnostics ####
# Plot histogram of model residuals
hist(rstandard(model1), breaks = 10)
# Install package ggfortify which will help produce diagnostic plots
install.packages("ggfortify")
# Load ggfortify package
library(ggfortify)
# Create autoplot for model diagnostics
autoplot(model1)
# Plot histogram of model residuals
hist(rstandard(model1), breaks = 10)
